# Supplementary material for: Overexpression of 9-cis-Epoxycarotenoid Dioxygenase Gene, IbNCED1, Negatively Regulates Plant Height in Transgenic Sweet Potato
Source: Int J Mol Sci. 2023 Jun 21;24(13):10421. doi: 10.3390/ijms241310421 (PMC10342018; doi:10.3390/ijms241310421)
Supplement: Supplementary file 1 [file ijms-24-10421-s001.zip]

Archive with 1 entries (1 files):
- ijms-2353208-supplementary.docx
